# Supplementary material for: Identification and Empiric Evaluation of New Inhibitors of the Multidrug Transporter P-Glycoprotein (ABCB1)
Source: Int J Mol Sci. 2023 Mar 10;24(6):5298. doi: 10.3390/ijms24065298 (PMC10049699; doi:10.3390/ijms24065298)
Supplement: Supplementary file 1 [file ijms-24-05298-s001.zip]

Archive with 1 entries (1 files):
- ijms-2139917-supplementary.pdf
